# Supplementary material for: Effects of Microorganisms on Growth Performance, Body Composition, Digestive Enzyme Activity, Intestinal Bacteria Flora and Antimicrobial Peptide (AMP) Content of Black Soldier Fly Larvae (Hermetia illucens)
Source: Animals (Basel). 2023 Aug 26;13(17):2722. doi: 10.3390/ani13172722 (PMC10487262; doi:10.3390/ani13172722)
Supplement: Supplementary file 1 [file animals-13-02722-s001.zip]

Archive with 2 entries (2 files):
- Fig S1.jpg
- Table S1.xlsx
