# Supplementary material for: Effects of Microorganisms on Growth Performance, Body Composition, Digestive Enzyme Activity, Intestinal Bacteria Flora and Antimicrobial Peptide (AMP) Content of Black Soldier Fly Larvae (Hermetia illucens)
Source: Animals (Basel). 2023 Aug 26;13(17):2722. doi: 10.3390/ani13172722 (PMC10487262; doi:10.3390/ani13172722)
Supplement: Supplementary file 1 [file animals-13-02722-s001.zip › Table S1.xlsx]

## Sheet: raw_data_infor
Group	Sample	Barcode	Sequence Number	Base Number	Mean Lentgh	Min Length	Max Length
Control	Control-1	AGAACA	54547	25295362	463.74	43	513
Control	Control-2	GGTGTG	41342	18973482	458.94	42	508
Control	Control-3	AGAGAC	37275	17237662	462.45	41	509
RP-A	RP-A1	TATGCA	66985	30982287	462.53	40	510
RP-A	RP-A2	GTAACA	37403	17182735	459.39	39	485
RP-A	RP-A3	GCGAGG	38697	17875419	461.93	43	509
RP-B	RP-B1	AAGGTA	66328	30668898	462.38	42	513
RP-B	RP-B2	ATCACG	36837	17021340	462.07	41	508
RP-B	RP-B3	CGGATG	67256	31093277	462.31	40	507

## Sheet: clean_data_infor
Group	Sample	Barcode	Sequence Number	Base Number	Mean Lentgh	Min Length	Max Length
Control	Control-1	AGAACA	53089	22635683	426.37	379	475
Control	Control-2	GGTGTG	39583	16864701	426.06	368	470
Control	Control-3	AGAGAC	36055	15355157	425.88	372	471
PSB-A	PSB-A1	TATGCA	65458	27948982	426.98	354	470
PSB-A	PSB-A2	GTAACA	35829	15273763	426.3	384	447
PSB-A	PSB-A3	GCGAGG	37285	15906645	426.62	384	471
PSB-B	PSB-B1	AAGGTA	65323	27781669	425.3	358	475
PSB-B	PSB-B2	ATCACG	35646	15170835	425.6	385	456
PSB-B	PSB-B3	CGGATG	66067	28101443	425.35	353	469
